# Supplementary material for: siRNA Screening of a Targeted Library of DNA Repair Factors in HIV Infection Reveals a Role for Base Excision Repair in HIV Integration
Source: PLoS One. 2011 Mar 23;6(3):e17612. doi: 10.1371/journal.pone.0017612 (PMC3063162; doi:10.1371/journal.pone.0017612)
Supplement: Table S2 — Key to assignment of hits in Figure 1B . Hits assigned to BER, NER, NHEJ, DSB, MMR, HR, SSBR, or other from the primary screen are listed. Additional BER enzymes for which two or more effective single siRNAs were identified are listed in italics below the list from the primary screen. (XLS) [file pone.0017612.s002.xls]

## Sheet: Sheet1
BER	NER	NHEJ	DSB	MMR	HR	SSBR	other
ADPRT	C20orf41	DCLRE1C	RAD50	MLH1	DMC1	TNP1	BTG2
APEX1	DDB1		RBBP8	PMS1	RAD51C		CENPF
NEIL2	DDB2		TREX2		RAD51L3		DCLRE1B
OGG1	ERCC3				RAD52		IGF1
POLE	ERCC4				RECQL4		MUS81
POLI					SMC6L1		PMS2L1
POLL							PMS2L3
RPA2							RUVBL2
							TOP2A
XRCC1
LIG3
POLB
MUTYH
NTHL1
NEIL3
